# Supplementary material for: Diversity of Cacao Trees in Waslala, Nicaragua: Associations between Genotype Spectra, Product Quality and Yield Potential
Source: PLoS One. 2013 Jan 18;8(1):e54079. doi: 10.1371/journal.pone.0054079 (PMC3548827; doi:10.1371/journal.pone.0054079)
Supplement: Table S1 — Study trees and their cocoa; grouping by genetic background, potential yield, contents of taste determining compounds in fermented and non-fermented beans estimated by NIRS, and results of sensory evaluations throughout two harvests. (XLS) [file pone.0054079.s001.xls]

## Sheet: Table S1. Cocoa of Waslala
										Fermented samples, chemical compounds, assessed by NIRS									Non-fermented samples, chemical compounds									Sensory attributes
Tree	GenetBckgrnd	Farmer	FarmNo	Finca Id	FruitType	Gtp-Spectra	n	Year	Yield (g)	F-Theo	F-Caff	F-TC	F-Moist	F-Fat	F-B2	F-B5	F-Epi	F-C1	N-Theo	N-Caff	N-TC	N-Moist	N-Fat	N-B2	N-B5	N-Epi	N-C1	AI	GlobalScore	Acid	Bitter	Sweet	Astringency	Cocoa	FreshFruit	DryFruit	UnroastedSeed	DrySeed	Floral	Spicy	Woody
W358	9	Saturnino Rojas M	42	F204	.	R	2	.	8313	0.94	0.24	5.89	6.02	59.85	0.11	0.03	0.36	0.19	1.16	0.36	4.09	0.8	57.34	0.45	0.23	2.45	0.72	2.68	3.02	1.36	2.42	0.84	1.7	2.48	1.15	0.97	1.01	1.12	0.67	0.62	0.7
W279	9	Saturnino Rojas M	42	F204	Hibrido	R	2	.	4298	0.83	0.19	4.31	6.56	57.69	0.07	0	0.05	0.13	1.11	0.2	5.8	1.41	57.5	0.4	0.19	2.01	0.69	3	3.28	1.33	2.4	0.53	1.73	3.03	0.57	0.89	0.74	1.54	0.6	0.46	0.76
W276	9	Saturnino Rojas M	42	F204	Hibrido	R	2	.	12429	1.13	0.22	5.34	5.62	60.25	0.12	0.02	0.19	0.21	1.26	0.2	6.37	1.08	57.55	0.45	0.22	2.29	0.76	3.12	2.71	1.95	2.72	0.46	1.87	2.47	1.32	0.86	0.52	0.7	0.45	0.45	0.32
W264	9	Anacointa Castro Zamora	21	F029	Hibrido	R	2	.	5926	1.23	0.23	6.29	5.42	61.36	0.12	0.03	0.29	0.2	1.44	0.34	4.26	-0.4	56.8	0.43	0.22	2.22	0.74	2.89	2.07	1.75	3.31	0.29	2.45	2.11	0.7	0.39	1	0.73	0.49	0.45	0.77
W171	9	Guillermo Pérez Diaz	27	F110	Hibrido	R	2	.	.	1.13	0.25	5.29	6.06	61.06	0.13	0.04	0.38	0.21	1.04	0.19	6.01	1.55	56.96	0.42	0.23	2.3	0.72	2.95	2.87	1.47	3.24	0.46	2.03	2.68	0.64	0.7	0.76	1.15	0.53	0.38	0.55
W169	9	Guillermo Pérez Diaz	27	F110	Hibrido	R	2	.	8836	1.14	0.27	4.19	5.71	61.46	0.11	0.01	0.15	0.19	1.27	0.29	4.49	1.16	59.52	0.43	0.2	2.18	0.74	3.02	2.93	1.15	2.93	0.5	1.87	2.78	0.77	0.77	0.95	1.2	0.57	0.54	0.46
W167	9	Guillermo Pérez Diaz	27	F110	Hibrido	R	2	.	8280	1.12	0.14	8.43	6.49	60.05	0.1	0.02	0.23	0.17	1.27	0.19	6.95	0.74	57.9	0.44	0.22	2.35	0.73	2.96	3.05	1.52	2.74	0.49	1.82	2.65	0.85	1.09	1.04	1.12	0.49	0.49	0.46
W273	9	Antonio Quezada Rodriguez	43	F205	Hibrido	BR	2	.	5167	1.23	0.22	5.59	6.72	58.78	0.11	0.05	0.6	0.18	1.3	0.28	4.64	0.65	60.65	0.47	0.21	2.29	0.79	3.6	3.33	0.93	2.93	0.33	1.47	3.2	0.4	1.07	0.47	0.93	0.87	0.4	0.2
W170	9	Guillermo Pérez Diaz	27	F110	Hibrido	BR	2	.	8577.5	1	0.25	4.12	5.76	60.98	0.1	0.01	0.16	0.15	1.11	0.2	6.21	2	59.39	0.42	0.2	2.13	0.71	3	2.79	1.22	2.94	0.46	1.84	2.96	0.5	0.75	1.3	1.38	0.59	0.46	0.69
W360	8	Isabel Blandino Blandino	35	F174	.	R	2	.	6071.5	1.14	0.32	3.58	5.58	60.2	0.13	0.06	0.59	0.19	1.4	0.31	4.58	0.72	58.59	0.46	0.23	2.55	0.76	3.03	2.75	2.45	2.69	0.49	2.12	2.67	1.4	0.41	0.73	1.35	0.52	0.34	0.35
W295	8	Jose Francisco Rivera Cordero	20	F028	Hibrido	R	2	.	7288.5	1.13	0.27	4.19	5.14	60.82	0.12	0.04	0.31	0.24	1.43	0.3	4.68	0.46	58.46	0.42	0.18	2.11	0.71	3.07	2.83	1.74	2.84	0.35	2.08	2.51	0.87	0.9	0.97	1.21	0.93	0.42	0.74
W289	8	Efrain Gonzales G	39	F194	Hibrido	R	2	.	6398.5	1.13	0.27	4.18	6.4	59.25	0.11	0.04	0.49	0.18	1.06	0.18	7.59	2.29	58.29	0.4	0.19	2.04	0.68	3.12	2.99	2.35	2.72	0.5	2.34	2.66	1.82	0.45	0.67	0.89	0.73	0.46	0.5
W277	8	Saturnino Rojas M	42	F204	Hibrido	R	2	.	7763	1.08	0.21	5.45	5.9	58.58	0.1	0	0.03	0.16	1.05	0.18	6.03	1.26	57.15	0.38	0.14	1.66	0.63	2.81	2.82	2.28	2.75	0.6	2.11	2.75	1.49	0.69	0.73	1.1	0.94	0.66	0.39
W206	8	Isabel Blandino Blandino	35	F174	Hibrido	R	2	.	5106	0.9	0.31	2.9	5.37	56.51	0	0	0	0	1.05	0.26	4.12	1.26	56.17	0.38	0.16	1.72	0.66	3.47	3	2.33	2.47	0.4	1.47	2.73	1.6	0.87	0.33	0.4	0.8	0.4	0.13
W202	8	Isabel Blandino Blandino	35	F174	Hibrido	R	2	.	5931.5	1.1	0.23	4.99	5.88	58.18	0.09	0	0	0.15	1.22	0.26	4.7	0.7	57.77	0.43	0.2	2.13	0.75	3.09	3.12	1.47	2.7	0.7	1.6	2.57	1.05	0.92	0.99	1.24	0.41	0.77	0.64
W118	8	Gregorio Flores Molina	22	F036	Hibrido	R	2	.	.	1.17	0.25	4.71	5.7	59.45	0.1	0.01	0.19	0.17	1.28	0.26	5.11	0.35	58.77	0.42	0.2	2.09	0.74	3.23	2.72	1.68	2.77	0.28	1.83	2.82	0.89	0.58	0.77	1.35	0.42	0.44	0.52
W117	8	Gregorio Flores Molina	22	F036	Hibrido	R	2	.	5068.5	1.1	0.27	4.25	5.95	59.45	0.16	0.05	0.38	0.25	1.3	0.27	5.09	0.69	58.49	0.47	0.23	2.32	0.8	3.06	2.72	2.12	2.9	0.6	2.08	2.35	1.32	0.46	0.72	0.86	0.72	0.35	0.43
W336	8	Panfilo Centeno Lopez	49	F239	Hibrido	BR	1	2010	7528	.	.	.	.	.	.	.	.	.	.	.	.	.	.	.	.	.	.	.	.	.	.	.	.	.	.	.	.	.	.	.	.
W166	7	Guillermo Pérez Diaz	27	F110	Hibrido	R	2	.	9016.5	1.17	0.17	7.69	6.85	58.47	0.19	0.09	0.74	0.35	1.46	0.21	7.29	1.05	57.74	0.45	0.24	2.5	0.74	3.02	2.75	1.34	3.11	0.46	2.5	2.44	0.64	0.59	0.93	1.34	0.6	0.25	0.75
W165	7	Rogelio Pérez Zamora	36	F178	Hibrido	R	2	.	.	.	.	.	.	.	.	.	.	.	.	.	.	.	.	.	.	.	.	2.36	3.07	2.14	2.71	1.29	2	2.43	1.93	0.93	0.64	1.14	1.07	0.64	0.79
W205	7	Isabel Blandino Blandino	35	F174	Hibrido	BR	2	.	6508.5	0.89	0.2	4.94	6.75	55.22	0.11	0.03	0.27	0.19	0.95	0.19	5.35	2.87	56.61	0.36	0.2	2.11	0.6	2.88	2.78	1.91	2.94	0.52	2.15	2.43	1.25	0.52	0.82	0.86	0.52	0.49	0.45
W176	6	Ambrocio Garcia Garcia	41	F198	.	R	2	.	4939	0.85	0.16	5.18	5.79	61.62	0.1	0.01	0.02	0.17	1.14	0.14	7.99	1.19	59.77	0.43	0.2	2.22	0.74	3.17	3.15	1.05	2.64	0.52	1.5	2.78	0.45	1.01	1.01	1.09	0.99	0.64	0.63
W233	6	Electerio Ruiz Garcia	46	F220	Acriollado	R	2	.	.	1.07	0.22	5.04	5.62	60.93	0.12	0	0.03	0.22	1.27	0.27	4.89	0.35	59.52	0.44	0.18	1.97	0.76	3.09	2.98	1.11	2.84	0.45	1.97	2.85	0.49	1	0.81	1.18	0.6	0.62	0.74
W338	6	Panfilo Centeno Lopez	49	F239	Hibrido	R	2	.	7806.5	0.95	0.18	5.96	7.87	56.98	0.08	0.02	0.25	0.11	1.3	0.24	5.83	1.06	56.64	0.41	0.2	2.25	0.67	3	2.72	1.24	2.69	0.42	1.7	2.82	0.39	0.73	1.26	1.07	0.67	0.38	1.02
W333	6	Natividad Picado Hernandez	48	F227	Hibrido	R	2	.	8311.5	1.19	0.29	4.16	5.9	59.99	0.12	0.05	0.56	0.2	1.27	0.3	4.25	1.78	56.18	0.43	0.23	2.41	0.69	3.11	2.3	1.77	3.05	0.42	2.3	2.47	0.52	0.49	0.8	1.1	0.57	0.35	0.78
W332	6	Natividad Picado Hernandez	48	F227	Hibrido	R	2	.	6517.5	0.95	0.21	5.25	6.94	57.31	0.06	0.04	0.52	0.04	1.28	0.25	5.32	1.02	55.07	0.44	0.25	2.57	0.71	3.24	2.77	2.39	2.62	0.39	1.95	2.78	0.82	0.58	0.59	1.72	0.66	0.31	0.58
W195	6	Fermin Ruiz Garcia	12	F003	Hibrido	R	2	.	5662	1.01	0.21	4.85	6.53	58.03	0.1	0.01	0.07	0.15	1.18	0.2	6.05	2.02	57.64	0.38	0.18	2.06	0.62	2.82	3.24	2.45	2.8	0.57	1.9	2.72	1.79	0.56	0.71	1.12	0.97	0.62	0.57
W113	6	Isabel Centeno Rodriguez	18	F024	Hibrido	R	2	.	4080	1.09	0.21	5.68	6.06	60.35	0.13	0	0	0.22	1.42	0.3	4.95	-0.07	57.57	0.42	0.15	1.56	0.75	2.96	2.85	1.37	2.69	0.6	1.66	2.61	0.7	0.97	1.12	1.2	0.69	0.35	0.67
W363	6	Anacointa Castro Zamora	21	F029	.	BR	2	.	6089	1.05	0.22	4.92	5.99	57.91	0.08	0.02	0.19	0.15	1.41	0.29	4.87	0.47	57.19	0.39	0.17	1.93	0.68	3.06	3.14	2.25	2.23	0.85	1.93	2.86	1.8	0.77	0.39	1	1.05	0.45	0.56
W178	6	Ambrocio Garcia Garcia	41	F198	.	BR	2	.	6719.5	0.99	0.27	3.69	6.17	58.54	0.13	0.01	0.18	0.21	1.2	0.28	4.26	1.32	56.34	0.38	0.18	1.86	0.64	2.82	3.22	1.54	2.73	0.71	1.65	2.62	1.3	1.14	0.93	0.93	0.52	0.42	0.87
W268	6	Anacointa Castro Zamora	21	F029	Hibrido	BR	2	.	7209.5	1.23	0.26	4.95	5.39	61.6	0.13	0.02	0.17	0.22	1.3	0.26	5.1	1.27	58.01	0.43	0.2	2.18	0.74	2.83	2.95	1.71	2.81	0.5	2.05	2.76	0.73	0.9	1.04	1.1	0.58	0.49	0.7
W267	6	Anacointa Castro Zamora	21	F029	Hibrido	BR	2	.	6288.5	0.86	0.21	4.12	5.71	59.07	0.11	0.03	0.29	0.2	1.17	0.28	4.3	0.04	57.17	0.38	0.16	1.79	0.68	3.12	3.01	1.86	2.87	0.57	1.93	2.62	1.14	0.69	0.6	0.69	1.67	0.39	0.53
W266	6	Anacointa Castro Zamora	21	F029	Hibrido	BR	2	.	5381.5	1.42	0.28	5.07	5.41	58.24	0.18	0.07	0.78	0.32	1.27	0.2	6.49	0.58	58.45	0.3	0.13	1.44	0.49	3.67	1.33	0.93	3.8	0.13	3.4	1.87	0.27	0	0.8	0.4	0.4	0.4	0.13
W265	6	Anacointa Castro Zamora	21	F029	Hibrido	BR	2	.	7733.5	1.15	0.29	3.98	6.36	59.1	0.13	0.03	0.31	0.21	1.19	0.22	6.54	0.79	58.14	0.29	0.15	1.6	0.46	3.8	3.07	1.4	3.6	0.13	2.33	2.53	1.2	0.73	0.53	0.8	0.6	0.2	1.07
W204	6	Isabel Blandino Blandino	35	F174	Hibrido	BR	2	.	6930	1.07	0.22	4.92	6.02	58.76	0.13	0.01	0.08	0.23	1.22	0.2	6.72	0.6	57.58	0.46	0.21	2.2	0.81	2.99	2.44	1.44	3.07	0.42	2.11	2.27	0.59	0.45	0.9	1	0.9	0.69	0.46
W110	6	Isabel Centeno Rodriguez	18	F024	Hibrido	BR	2	.	3402.5	0.97	0.2	5.73	6.05	59.55	0.15	0.03	0.17	0.27	1.23	0.27	4.71	0.25	57.82	0.45	0.19	1.95	0.78	3.02	3.06	1.44	2.65	0.53	1.8	2.78	0.9	1.04	0.8	0.96	0.52	0.35	0.28
W331	5	Panfilo Centeno Lopez	49	F239	Hibrido	R	2	.	11151	1.05	0.26	4.02	7	58.49	0.14	0.09	0.88	0.16	1.36	0.36	3.92	1.57	57.48	0.43	0.24	2.71	0.69	2.99	2.3	1.85	3.29	0.39	2.47	2.37	0.68	0.72	0.73	0.86	0.87	0.45	0.62
W160	5	Rogelio Pérez Zamora	36	F178	Hibrido	R	2	.	5048	1.08	0.25	4.32	5.17	60.14	0.09	0.01	0.06	0.15	1.42	0.24	5.92	0.09	57.08	0.43	0.2	2.15	0.75	3.8	3.07	1.53	2.8	0.27	2	2.87	0.93	0.67	0.27	1.4	0.47	0.4	0.27
W130	4	Basilio Sevilla Garcia	14	F006	Hibrido	R	2	.	3645	0.7	0.16	4.59	7.32	59.03	0.08	0.05	0.59	0.13	0.92	0.19	4.66	1.98	57.45	0.4	0.19	2.16	0.68	2.89	2.19	1.15	2.95	0.53	2.02	2.65	0.48	0.35	0.77	1.22	0.62	0.27	0.79
W243	4	Crecencio Hernandez Paez	44	F213	Acriollado	BR	1	2010	4203	.	.	.	.	.	.	.	.	.	.	.	.	.	.	.	.	.	.	.	.	.	.	.	.	.	.	.	.	.	.	.	.
W339	4	Guillermo Gonzales Gomez	26	F085	Hibrido	BR	2	.	.	0.95	0.24	3.92	5.96	56.52	0.08	0.02	0.18	0.14	1.16	0.16	7.71	1.55	55.62	0.42	0.21	2.28	0.73	2.78	2.7	1.58	3.15	0.17	2.19	2.68	1.08	0.94	0.5	1	0.39	0.35	0.71
W321	4	Carlos Parfirio Vargas	37	F192	Hibrido	BR	2	.	6424.5	1.03	0.23	4.42	5.9	57.98	0.13	0.02	0.21	0.23	1.15	0.17	8.09	1.26	56.98	0.44	0.21	2.24	0.76	3.02	2.32	1.37	2.92	0.36	2.44	2.24	0.61	0.39	1.53	0.83	0.83	0.35	0.74
W300	4	Juana Gomez Sanches	47	F225	Hibrido	BR	2	.	6259.5	1.03	0.26	3.96	6.59	56.85	0.09	0.03	0.47	0.15	1.08	0.24	4.54	1.28	54.41	0.38	0.2	2.19	0.66	3.12	2.46	1.79	3.14	0.28	2.18	2.47	0.99	0.48	0.84	0.9	0.92	0.34	0.46
W115	4	Isabel Centeno Rodriguez	18	F024	Hibrido	BR	2	.	3876.5	0.93	0.3	3.39	7.11	53.35	0.11	0.05	0.67	0.19	1.2	0.42	2.85	1.3	53.5	0.33	0.18	2.04	0.56	3.02	2.95	2.05	2.73	0.42	1.91	2.81	0.92	1.28	0.7	0.85	0.56	0.61	0.5
W157	4	Teodoro Sanchez Hernandez	16	F018	Acriollado	B	2	.	3351	1.1	0.32	3.63	5.69	59.45	0.12	0.03	0.19	0.24	1.28	0.31	4.61	1.18	56.59	0.37	0.14	1.6	0.65	2.79	3.13	1.44	2.44	0.7	1.44	2.57	1.02	0.57	0.81	0.93	0.72	0.56	0.49
W150	4	Margarito Martínez Pérez	15	F014	Acriollado	B	2	.	.	0.96	0.21	4.87	6.22	55.78	0.12	0.01	0.12	0.21	1.13	0.24	4.7	0.45	55.25	0.42	0.18	1.9	0.74	3.02	2.96	1.69	2.45	0.85	1.9	2.58	1.44	0.7	0.8	0.94	0.74	0.29	0.62
W145	4	Margarito Martínez Pérez	15	F014	Acriollado	B	2	.	.	1.13	0.26	4.54	6.25	60.18	0.09	0.04	0.38	0.13	1.21	0.22	5.7	1.1	59.17	0.29	0.14	1.44	0.47	3.26	2.61	2.53	2.8	0.49	2.05	2.54	1.68	0.69	0.6	0.8	0.56	0.62	0.32
W144	4	Margarito Martínez Pérez	15	F014	Acriollado	B	2	.	.	1.04	0.2	5.66	5.7	56.79	0.12	0.01	0.14	0.22	1.22	0.3	4.14	0.49	57.8	0.41	0.2	2.25	0.69	2.92	2.93	1.98	2.83	0.6	1.87	2.68	1.32	0.7	0.63	1.21	0.52	0.34	0.65
W340	4	Guillermo Gonzales Gomez	26	F085	Hibrido	B	2	.	.	0.91	0.21	4.35	6.31	56.56	0.09	0.03	0.3	0.17	1.26	0.17	7.35	1.32	55.26	0.45	0.2	2.17	0.81	3.09	2.4	1.55	3.31	0.49	2.48	2.48	0.82	0.59	1.01	1.44	0.49	0.38	0.64
W128	4	Basilio Sevilla Garcia	14	F006	Hibrido	B	2	.	3798.5	1.05	0.3	3.5	8.23	59.92	0.14	0.08	0.9	0.2	1.34	0.31	4.32	1.43	55.86	0.45	0.23	2.54	0.76	3.53	2.6	1.4	3.4	0.07	2.67	2.6	1.2	0.6	0.47	1	1	0.73	0.47
W278	3	Saturnino Rojas M	42	F204	Hibrido	R	1	2010	2840	.	.	.	.	.	.	.	.	.	.	.	.	.	.	.	.	.	.	.	.	.	.	.	.	.	.	.	.	.	.	.	.
W368	3	Electerio Ruiz Garcia	46	F220	.	BR	2	.	6749.5	0.89	0.15	5.82	7.39	58.3	0.1	0.03	0.38	0.14	1.47	0.32	4.84	0.8	58	0.41	0.18	2.22	0.67	2.95	2.8	1.41	2.44	0.6	2.1	2.65	0.71	0.56	0.89	1.1	0.82	0.93	0.7
W364	3	Anacointa Castro Zamora	21	F029	.	BR	2	.	7330	0.95	0.15	6.55	6.95	58.5	0.1	0.05	0.53	0.19	1.36	0.21	6.46	0.8	57.07	0.4	0.19	2.12	0.68	3.12	2.68	1.95	2.75	0.53	2.24	2.42	1.17	0.69	0.73	0.76	0.63	0.41	0.43
W367	3	Electerio Ruiz Garcia	46	F220	.	B	2	.	5986	0.88	0.16	5.5	7.59	63.88	0.09	0.05	0.53	0.09	1.27	0.31	4.13	-0.09	56.33	0.39	0.16	1.77	0.7	3.4	1.93	0.47	3.87	0.2	2.47	2.27	0.33	0.2	1.2	1.2	0.4	0.33	0.4
W234	3	Electerio Ruiz Garcia	46	F220	Acriollado	B	2	.	5934	1.23	0.26	4.73	5.8	58.22	0.15	0.03	0.48	0.26	1.39	0.3	4.63	0.56	54.47	0.43	0.22	2.41	0.72	3.33	2.47	1.13	3.53	0.2	2.53	2.47	0.53	0.33	1.13	1.07	0.47	0.07	0.27
W362	2	Isabel Blandino Blandino	35	F174	.	B	2	.	5481.5	1.06	0.37	2.95	5.88	58.67	0.17	0.07	0.71	0.29	1.34	0.39	3.63	0.53	57.48	0.47	0.23	2.52	0.78	3.12	2.7	2.61	2.94	0.35	2.46	2.4	1.18	0.48	0.77	0.93	0.67	0.42	0.73
W359	2	Ciriaco Alvarado Angulo	34	F166	.	B	2	.	11701.5	1.04	0.33	3.17	6.28	58.06	0.12	0.03	0.45	0.21	0.81	0.36	2.33	3.62	58.48	0.39	0.19	1.91	0.67	3.15	3.07	2.19	2.65	0.6	2.28	2.72	1.61	1.08	0.7	0.71	0.7	0.39	0.57
W352	2	Natividad Picado Hernandez	48	F227	Acriollado	B	2	.	8992.5	0.97	0.21	4.62	7.18	57.58	0.09	0.06	0.66	0.09	1.16	0.19	6.24	1.89	57.4	0.45	0.26	2.63	0.72	3.53	2.47	0.8	2.33	0.4	1.73	2.53	0.6	0.8	0.67	0.93	0.87	0.47	0.67
W246	2	Crecencio Hernandez Paez	44	F213	Acriollado	B	1	2010	5632	.	.	.	.	.	.	.	.	.	.	.	.	.	.	.	.	.	.	.	.	.	.	.	.	.	.	.	.	.	.	.	.
W232	2	Electerio Ruiz Garcia	46	F220	Acriollado	B	2	.	3766	1.06	0.26	4.06	6.24	57.41	0.13	0.05	0.49	0.24	1.2	0.32	4.34	0.59	55.76	0.34	0.17	1.84	0.58	3.02	2.78	1.41	2.7	0.35	1.94	2.47	0.72	0.92	0.97	1.32	0.52	0.45	0.53
W154	2	Teodoro Sanchez Hernandez	16	F018	Acriollado	B	2	.	3160	0.83	0.17	7.31	6.12	59.46	0.19	0.05	0.31	0.33	1.32	0.2	10.28	0.65	56.58	0.42	0.19	2.11	0.72	2.77	2.82	1.57	2.72	0.46	1.9	2.72	0.92	0.9	1.34	0.75	0.27	0.38	0.42
W108	2	Noel Suazo Calderon	17	F022	Acriollado	B	1	2010	3124	.	.	.	.	.	.	.	.	.	.	.	.	.	.	.	.	.	.	.	.	.	.	.	.	.	.	.	.	.	.	.	.
W102	2	Noel Suazo Calderon	17	F022	Acriollado	B	2	.	3529.5	0.99	0.25	3.98	6.37	58.33	0.15	0.07	0.74	0.22	1.22	0.28	5.4	0.63	56.08	0.52	0.27	2.7	0.87	3.06	2.98	2.04	2.67	0.42	2.06	2.7	1.05	1	0.7	1.3	0.63	0.42	0.49
W327	2	Miguel Blandino Blandino	33	F165	Comun	B	2	.	.	1.09	0.24	4.65	5.69	57.19	0.09	0	0	0.18	1.17	0.24	5.03	0.98	56.52	0.37	0.17	1.89	0.62	2.77	2.75	1.62	2.19	0.35	1.62	2.57	1.27	0.9	0.74	1.1	0.53	0.35	0.63
W324	2	Ciriaco Alvarado Angulo	34	F166	Comun	B	2	.	8624	1.2	0.43	2.82	6.33	56.06	0.13	0.04	0.52	0.18	1.21	0.19	6.83	0.86	55.2	0.46	0.23	2.33	0.77	3.17	3.16	1.83	2.63	0.52	1.97	2.82	1.3	0.78	0.56	1.35	0.84	0.45	0.5
W299	2	Juana Gomez Sanches	47	F225	Comun	B	2	.	7606.5	1.02	0.24	4.38	6.65	57.49	0.08	0	0.11	0.13	1.35	0.3	4.69	0.66	56.45	0.42	0.18	2.05	0.75	3.16	3.02	1.44	2.87	0.52	1.9	2.92	1.02	0.59	1.24	0.93	0.45	0.42	0.42
W284	2	Esteban Granado Ochoa	31	F162	Comun	B	2	.	4847	1.35	0.38	3.55	5.71	59.63	0.1	0.03	0.29	0.18	1.65	0.38	4.34	-0.92	57.21	0.49	0.25	2.7	0.81	3.2	3	1.33	2.6	0.33	1.6	3.13	0.93	0.53	1	1.27	0.33	0.33	0.47
W280	2	Esteban Granado Ochoa	31	F162	Comun	B	2	.	7505.5	1.16	0.29	4.02	6.39	58.3	0.08	0.02	0.22	0.13	1.35	0.25	5.71	0.67	56.84	0.41	0.2	2.07	0.7	3.1	3.08	1.74	2.75	0.53	1.93	2.75	1.02	0.7	0.91	1.27	0.66	0.74	0.93
W350	2	Panfilo Centeno Lopez	49	F239	Hibrido	B	2	.	9782	1.19	0.26	4.58	7.14	60.35	0.12	0.07	0.76	0.19	1.55	0.38	4.08	0.57	57.84	0.46	0.23	2.53	0.76	3.27	2.53	0.87	3.2	0.07	2.07	2.8	0.2	0.93	1	0.73	0.4	0.33	0.47
W349	2	Panfilo Centeno Lopez	49	F239	Hibrido	B	2	.	10038.5	1.09	0.28	4.39	6.62	58.69	0.1	0.05	0.53	0.13	1.35	0.3	4.56	0.54	56.29	0.44	0.24	2.57	0.71	2.99	2.12	1.8	3.18	0.25	2.51	2.26	0.42	0.34	0.73	1.07	0.52	0.69	1
W348	2	Jesus Maria Martinez Siles	38	F193	Hibrido	B	2	.	9162	1.1	0.38	2.91	6.07	56.09	0.15	0.02	0.26	0.25	1.12	0.35	3.14	1.35	55.23	0.4	0.19	2.06	0.7	2.82	2.34	1.58	3.5	0.35	2.59	2.31	1.1	0.42	0.99	0.87	0.79	0.46	0.6
W344	2	Rogelio Aguilar	32	F163	Hibrido	B	2	.	8760	0.83	0.23	3.84	6.78	54.43	0.09	0.02	0.26	0.16	1.13	0.23	5.24	1.5	53.95	0.4	0.17	1.83	0.7	3.13	2.72	1.77	2.97	0.46	2.22	2.44	0.84	0.52	0.22	1.55	0.67	0.6	0.7
W343	2	Rogelio Aguilar	32	F163	Hibrido	B	1	2010	9728	.	.	.	.	.	.	.	.	.	.	.	.	.	.	.	.	.	.	.	.	.	.	.	.	.	.	.	.	.	.	.	.
W342	2	Rogelio Aguilar	32	F163	Hibrido	B	2	.	.	0.93	0.28	3.38	5.94	56.94	0.1	0.01	0.13	0.18	1.24	0.37	3.4	1.01	56.88	0.43	0.22	2.42	0.73	2.95	3.1	2.42	2.59	0.62	1.67	2.65	1.69	0.95	0.67	1	0.74	0.54	0.22
W337	2	Panfilo Centeno Lopez	49	F239	Hibrido	B	2	.	7529	1.28	0.28	4.57	6.01	58.66	0.11	0.07	0.84	0.11	1.51	0.26	5.97	0.74	56.64	0.4	0.19	2.05	0.66	3.47	2	1.8	3.27	0	3.07	2.33	0.47	0.33	0.93	0.8	0.27	0.53	0.07
W325	2	Ciriaco Alvarado Angulo	34	F166	Hibrido	B	2	.	8006.5	1.23	0.5	2.46	5.17	55.36	0.12	0.06	0.88	0.18	1.21	0.32	4.12	1.69	55.13	0.38	0.19	2.25	0.65	3.13	2.2	1.33	3.47	0.4	2.67	2.13	0.6	0.67	1.13	0.87	0.67	0.53	0.27
W320	2	Carlos Parfirio Vargas	37	F192	Hibrido	B	2	.	.	1.11	0.29	4.01	5.92	58.47	0.17	0.06	0.47	0.31	1.24	0.25	5.25	0.92	57.7	0.46	0.22	2.24	0.79	2.95	2.37	1.57	3	0.67	1.96	2.38	0.62	0.62	0.98	0.8	0.62	0.49	0.67
W302	2	Guillermo Gonzales Gomez	26	F085	Hibrido	B	2	.	6977	0.93	0.33	2.89	6.47	54.95	0.15	0.08	0.73	0.24	1.22	0.29	4.22	1	56.44	0.38	0.18	2.07	0.63	3.3	2.74	2.61	2.8	0.38	2.23	2.77	1.41	0.44	0.56	1.38	0.85	0.52	0.66
W301	2	Juana Gomez Sanches	47	F225	Hibrido	B	2	.	3879	0.98	0.22	4.48	5.83	59.3	0.06	0.03	0.18	0.14	1.15	0.24	4.81	1.56	58.56	0.38	0.16	1.76	0.67	3.02	3.34	1.78	2.7	0.63	1.4	2.75	1.47	0.72	1.13	0.93	0.77	1	0.61
W294	2	Jose Victor Rodriguez Jarquin	40	F195	Hibrido	B	1	2010	10053	.	.	.	.	.	.	.	.	.	.	.	.	.	.	.	.	.	.	.	.	.	.	.	.	.	.	.	.	.	.	.	.
W293	2	Jose Victor Rodriguez Jarquin	40	F195	Hibrido	B	2	.	4864.5	1.13	0.29	3.9	6.9	55.32	0.08	0.07	0.97	0.09	1.25	0.32	4.02	2.06	56.17	0.39	0.21	2.38	0.61	3.2	2.83	2.15	2.92	0.32	2.41	2.66	1.61	0.63	0.67	0.83	1.04	0.91	0.56
W286	2	Efrain Gonzales G	39	F194	Hibrido	B	1	2010	10200	.	.	.	.	.	.	.	.	.	.	.	.	.	.	.	.	.	.	.	.	.	.	.	.	.	.	.	.	.	.	.	.
W269	2	Antonio Quezada Rodriguez	43	F205	Hibrido	B	1	2010	3410	.	.	.	.	.	.	.	.	.	.	.	.	.	.	.	.	.	.	.	.	.	.	.	.	.	.	.	.	.	.	.	.
W224	2	Jose Santos Espinoza Suárez	29	F143	Hibrido	B	2	.	5577.5	1.08	0.27	4.11	6.63	57.54	0.13	0.06	0.59	0.24	1.32	0.28	5.06	0.62	56.3	0.4	0.2	2.14	0.67	2.92	3.02	1.42	2.56	0.35	1.91	2.71	0.87	0.83	0.95	1.3	0.59	0.6	0.74
W219	2	Jose Santos Espinoza Suárez	29	F143	Hibrido	B	2	.	6816	1.13	0.39	2.95	5.89	60.16	0.16	0.07	0.75	0.25	1.21	0.18	7.38	0.88	58.81	0.28	0.14	1.57	0.45	3.17	1.93	1.77	3.65	0.32	2.75	2.11	0.49	0.35	1.13	0.86	0.42	0.51	0.69
W201	2	Isabel Blandino Blandino	35	F174	Hibrido	B	2	.	4234	0.93	0.24	3.95	6.13	57.42	0.08	0.03	0.38	0.11	1.23	0.17	7.48	1.2	56.92	0.44	0.23	2.41	0.75	3.31	2.96	2.6	2.88	0.39	2.22	2.76	1.37	0.52	0.85	0.84	1	0.77	0.57
W199	2	Fermin Ruiz Garcia	12	F003	Hibrido	B	2	.	6588	0.96	0.24	4.24	5.87	57.06	0.04	0	0	0.06	1.14	0.28	4.25	1.37	55.92	0.38	0.19	2.11	0.65	3.02	3.03	1.93	2.38	0.56	1.9	2.72	1.52	0.69	0.49	0.82	0.62	0.72	0.29
W357	1	Saturnino Rojas M	42	F204	.	Y	1	2010	6329	.	.	.	.	.	.	.	.	.	.	.	.	.	.	.	.	.	.	.	.	.	.	.	.	.	.	.	.	.	.	.	.
W262	1	Anacointa Castro Zamora	21	F029	Hibrido	R	2	.	.	0.9	0.3	3	5.46	56.02	0.07	0	0.18	0.12	1.02	0.23	4.44	0.45	54.29	0.39	0.2	2.17	0.67	4.13	4.07	2.27	2.53	0.4	1.33	2.93	1.73	0.27	0.4	0.67	2.73	0.6	0
W366	1	Rogelio Pérez Zamora	36	F178	.	BY	2	.	6356	0.88	0.2	4.4	8.16	61.32	0.14	0.06	0.76	0.2	1.4	0.38	3.68	0.22	57.36	0.43	0.2	2.4	0.74	3.33	2.53	0.53	3.4	0.07	2	2.47	0.2	0.73	0.87	0.93	0.67	0.47	0.67
W365	1	Rogelio Pérez Zamora	36	F178	.	BY	2	.	7078	1.05	0.3	3.5	7.34	61.77	0.14	0.08	0.97	0.21	1.52	0.45	3.38	0.72	57.88	0.43	0.2	2.47	0.72	2.87	1.93	1.33	3.27	0.2	3.13	2.27	0.53	0.67	1.07	0.93	0.13	0.07	0.73
W355	1	Jonathan Miller	56	FJM	Acriollado	BY	2	.	5081	1.24	0.39	3.18	6.13	59.34	0.1	0.03	0.5	0.17	1.25	0.36	3.51	0.25	56.05	0.39	0.19	2.12	0.65	3.67	2.53	1.47	2.93	0.27	2.13	2.87	0.4	0.53	0.73	1.6	0.67	0.6	0.6
W356	1	Jonathan Miller	56	FJM	Hibrido	BY	1	2010	9760	.	.	.	.	.	.	.	.	.	.	.	.	.	.	.	.	.	.	.	.	.	.	.	.	.	.	.	.	.	.	.	.
W354	1	Jonathan Miller	56	FJM	Hibrido	BY	2	.	10919.5	1.19	0.31	3.83	5.98	59.07	0.14	0.05	0.64	0.23	1.39	0.37	3.76	1.18	59.88	0.45	0.23	2.52	0.72	3	1.92	1.5	3.27	0.39	2.41	2.17	0.72	0.38	0.59	0.87	0.59	0.35	0.32
W326	1	Ciriaco Alvarado Angulo	34	F166	Hibrido	BY	2	.	.	0.91	0.27	3.38	6.41	57.84	0.13	0.02	0.22	0.24	1.11	0.3	3.74	0.89	56.91	0.43	0.21	2.16	0.76	2.94	2.47	1.4	2.72	0.38	2.04	2.3	1.05	0.51	1.07	0.76	0.41	0.35	0.95
W161	1	Rogelio Pérez Zamora	36	F178	Hibrido	BY	2	.	6655.5	1.13	0.28	4.56	5.3	60.04	0.12	0.05	0.4	0.2	1.1	0.18	8.08	1.28	54.92	0.36	0.17	1.89	0.6	3.12	2.47	1.83	3.18	0.49	2.38	2.58	0.92	0.62	0.74	1.17	0.59	0.52	0.52
W173	1	Ambrocio Garcia Garcia	41	F198	.	BR	2	.	8230.5	1.07	0.22	5.28	6.14	60.02	0.15	0.03	0.27	0.26	1.26	0.27	5.17	1.12	56.91	0.4	0.19	2.12	0.69	2.82	2.48	1.47	3.22	0.25	2.25	2.47	0.6	0.52	0.62	1.4	0.39	0.32	0.67
W177	1	Ambrocio Garcia Garcia	41	F198	Acriollado	BR	2	.	6624	0.79	0.28	2.86	6.9	58.88	0.11	0.03	0.33	0.16	1.26	0.36	3.92	1.24	58.65	0.43	0.23	2.39	0.69	3.17	2.28	1.7	3.32	0.39	2.76	2.35	0.67	0.7	1.15	1.07	0.39	0.28	0.67
W303	1	Guillermo Gonzales Gomez	26	F085	Hibrido	BR	2	.	8577.5	1.09	0.29	3.8	6.64	57.57	0.11	0.06	0.59	0.15	1.29	0.29	4.43	1.39	56.84	0.39	0.22	2.39	0.64	3.17	1.61	1.32	3.57	0.4	2.92	1.87	0.29	0.15	1.55	0.73	0.36	0.42	0.52
W272	1	Antonio Quezada Rodriguez	43	F205	Hibrido	BR	2	.	6885	0.95	0.29	3.33	6.82	55.83	0.06	0.01	0.31	0.08	1.05	0.22	5.34	1.43	58.03	0.25	0.13	1.43	0.41	3.21	3.14	1.94	2.42	0.63	1.67	2.85	1.3	0.93	0.81	1.24	0.76	0.62	0.39
W361	1	Isabel Blandino Blandino	35	F174	.	B	2	.	6604	0.94	0.39	2.49	5.82	58.41	0.15	0.09	0.88	0.24	1.19	0.38	3.15	0.59	57.93	0.5	0.28	2.94	0.83	3.15	2.3	2.22	3.03	0.42	2.42	2.16	1.28	0.38	1.03	0.74	1.03	0.48	0.35
W221	1	Jose Santos Espinoza Suárez	29	F143	Acriollado	B	2	.	5812	1.11	0.26	4.27	6.83	60.09	0.14	0.09	1.06	0.25	1.29	0.3	4.91	1.15	57.72	0.42	0.21	2.27	0.72	3.17	2.63	1.42	3.24	0.39	2.1	2.32	0.82	0.35	1.15	0.79	1.1	0.64	0.42
W283	1	Esteban Granado Ochoa	31	F162	Comun	B	2	.	4941	1.15	0.35	3.29	6.51	55	0.05	0.03	0.44	0.1	1.28	0.33	4.54	0.11	56.95	0.27	0.09	1.19	0.45	2.99	3	1.84	2.67	0.6	2.03	2.93	1.38	0.35	0.7	1.04	0.87	0.39	0.59
W282	1	Esteban Granado Ochoa	31	F162	Comun	B	2	.	6553	0.99	0.26	3.9	5.83	59.44	0.07	0.02	0.27	0.12	1.28	0.35	4.08	0.91	55.57	0.34	0.16	1.93	0.56	3.05	2.76	1.67	2.69	0.46	2.12	2.59	1.05	0.53	0.7	0.75	0.84	0.45	0.62
W298	1	Jose Francisco Rivera Cordero	20	F028	Hibrido	B	2	.	8642	1.24	0.26	5.1	6.4	59.32	0.15	0.04	0.42	0.28	1.45	0.36	4.04	0.15	57.26	0.41	0.2	2.25	0.7	2.85	2.39	2.11	3	0.39	2.31	2.46	1.19	0.76	0.8	0.95	0.28	0.45	0.45
W133	1	Basilio Sevilla Garcia	14	F006	Hibrido	B	2	.	4419	1.08	0.24	4.65	6.81	60.73	0.11	0.05	0.63	0.15	1.28	0.33	3.91	0.86	56.98	0.4	0.16	1.77	0.69	3.1	2.3	2.06	3.34	0.46	2.38	2.55	1.15	0.66	0.69	1.32	0.45	0.38	0.35
Description
Tree	Identity of the cacao tree.
GenetBckgrnd	Genetic background as determined by inference of population structure using STRUCTURE software (see Materials and Methods). Colors relate to colors applied in Figure 3.
Farmer	Owner of farm.
FarmNo	identification number of farm as in Trognitz et al. [1].
Finca Id	Identification number of farm applied in 2007 by PCC (Proyecto Cacao Centroamérica) led by CATIE.
FruitType	Traditional descriptor of fruit shape (compare Trognitz et al. 2011 [1])
Gtp-Spectra	Individual genotype spectra as determined on a 15-SSR-fingerprint in Trognitz et al. 2011 [1].
n	Number of harvests. When only one harvest was available, the
Year	Year of harvest is indicated.
Yield (g)	Potential yield of the tree deduced from total number of fruits and seeds per fruit and (air dried) seed weight.
Chemical compounds (two-harvest averages)
F-, N-	F-; fermented, or N-; non-fermented samples. Contents presented in percent of dry matter.
Theo	Theobromine (% of dry matter)
Caff	Caffeine (% of dry matter)
TC	Theobromine-to-Caffeine ratio. Davrieux et al. 2007 [3] observed a basic association of TC-ratio--Caffeine contents and traditional cocoa types, Criollo, Forastero, and Trinitario (see text).
Moist	Residual moisture of air dried sample (% of dry matter)
Fat	Total fat contents corrected for residual moisture.
B2	Procyanidin B2 (% of dry matter)
B5	Procyanidin B5 (% of dry matter)
Epi	Epicatechin (% of dry matter)
C1	Procyanidin C1 (% of dry matter)
Sensory attributes as evaluated by a panel of 10 experienced cocoa tasters
(scores ranging from 1; weak, to 5; strong) (two-harvest averages)
AI	Aroma intensity
GlobalScore	Global score; general impression of a sample as judged by the tasters
Acid	Degree of acid sensation
Bitter	Bitterness
Sweet	Sweet taste
Astringency	Astringency and lips pucker effect
Cocoa	Cocoa taste
FreshFruit	Taste of fresh fruit (citrus, red fruit)
DryFruit	Taste of dry fruit (dry apricot, plum)
UnroastedSeed	Taste of unroasted seed (fresh almonds, hazelnuts)
DrySeed	Taste of dry seed (dry almond, hazelnuts)
Floral	Floral aroma
Spicy	Spicy taste (cinnamon, pepper, vanilla, ginger)
Woody	Taste of wet wood or sawdust
